# Supplementary material for: Trimetallic Chalcogenide Species: Synthesis, Structures, and Bonding
Source: Molecules. 2022 Nov 2;27(21):7473. doi: 10.3390/molecules27217473 (PMC9654038; doi:10.3390/molecules27217473)
Supplement: Supplementary file 1 [file molecules-27-07473-s001.zip]

Archive with 1 entries (1 files):
- molecules-1929972-supplementary.pdf
